# Supplementary material for: Pharmacologic or genetic interference with atrogene signaling protects against glucocorticoid-induced musculoskeletal and cardiac disease
Source: JCI Insight. 2024 Nov 8;9(21):e182664. doi: 10.1172/jci.insight.182664 (PMC11601705; doi:10.1172/jci.insight.182664)
Supplement: Supporting data values [file jciinsight-9-182664-s103.xlsx]

## Sheet: Fig 1A
	Fig 1A
	ex vivo, tibial bones
	treatment	intervention	MuRF1
	vehicle	vehicle	0.471
	vehicle	vehicle	1.462
	vehicle	vehicle	1.051
	vehicle	vehicle	0.218
	vehicle	vehicle	0.528
	vehicle	vehicle	2.269
	GC	vehicle	6.999
	GC	vehicle	7.444
	GC	vehicle	6.562
	GC	vehicle	5.289
	GC	vehicle	4.09
	GC	vehicle	6.526
	GC	vehicle	6.378
	vehicle	1,25D3	0.995
	vehicle	1,25D3	0.635
	vehicle	1,25D3	2.689
	vehicle	1,25D3	1.741
	vehicle	1,25D3	0.698
	vehicle	1,25D3	1.66
	vehicle	1,25D3	1.567
	vehicle	1,25D3	2.325
	GC	1,25D3	0.228
	GC	1,25D3	0.139
	GC	1,25D3	0.069
	GC	1,25D3	0.278
	GC	1,25D3	0.19
	GC	1,25D3	0.122
	Fig 1A
	ex vivo, tibial bones
	treatment	intervention	Atrogin1
	vehicle	vehicle	1.136
	vehicle	vehicle	1.299
	vehicle	vehicle	0.887
	vehicle	vehicle	1.646
	vehicle	vehicle	0.759
	vehicle	vehicle	0.547
	vehicle	vehicle	0.53
	vehicle	vehicle	1.263
	vehicle	vehicle	0.933
	GC	vehicle	2.156
	GC	vehicle	1.605
	GC	vehicle	1.021
	GC	vehicle	1.306
	GC	vehicle	3.371
	GC	vehicle	0.968
	GC	vehicle	1.363
	vehicle	1,25D3	1.328
	vehicle	1,25D3	1.674
	vehicle	1,25D3	0.553
	vehicle	1,25D3	1.159
	vehicle	1,25D3	0.545
	vehicle	1,25D3	0.578
	vehicle	1,25D3	1.473
	vehicle	1,25D3	1.513
	GC	1,25D3	1.015
	GC	1,25D3	1.108
	GC	1,25D3	0.732
	GC	1,25D3	0.874
	GC	1,25D3	1.058
	GC	1,25D3	0.694
	GC	1,25D3	1.449
	Fig 1A
	ex vivo, gastrocnemius muscles
	treatment	intervention	MuRF1
	vehicle	vehicle	0.906
	vehicle	vehicle	1.111
	vehicle	vehicle	0.949
	vehicle	vehicle	0.904
	vehicle	vehicle	1.443
	vehicle	vehicle	0.687
	GC	vehicle	2.894
	GC	vehicle	1.688
	GC	vehicle	2.418
	GC	vehicle	2.289
	GC	vehicle	1.548
	GC	vehicle	0.837
	vehicle	1,25D3	1.542
	vehicle	1,25D3	1.982
	vehicle	1,25D3	1.071
	vehicle	1,25D3	1.151
	vehicle	1,25D3	0.683
	vehicle	1,25D3	1.256
	GC	1,25D3	1.586
	GC	1,25D3	1.167
	GC	1,25D3	1.434
	GC	1,25D3	1.298
	GC	1,25D3	0.921
	GC	1,25D3	1.552
	GC	1,25D3	0.908
	Fig 1A
	ex vivo, gastrocnemius muscles
	treatment	intervention	Atrogin1
	vehicle	vehicle	1.051
	vehicle	vehicle	0.614
	vehicle	vehicle	1.524
	vehicle	vehicle	0.801
	vehicle	vehicle	1.183
	vehicle	vehicle	0.828
	GC	vehicle	1.709
	GC	vehicle	1.199
	GC	vehicle	1.27
	GC	vehicle	1.841
	GC	vehicle	1.996
	GC	vehicle	1.067
	vehicle	1,25D3	1.125
	vehicle	1,25D3	0.688
	vehicle	1,25D3	1.284
	vehicle	1,25D3	1.087
	vehicle	1,25D3	1.01
	vehicle	1,25D3	1.032
	GC	1,25D3	1.569
	GC	1,25D3	1.206
	GC	1,25D3	0.709
	GC	1,25D3	1.037
	GC	1,25D3	0.93
	GC	1,25D3	1.255

## Sheet: Fig 1B
	Fig 1B
	in vivo, tibial bones
	treatment	intervention	MuRF1
	placebo	VEH	1.12102
	placebo	VEH	0.722728
	placebo	VEH	0.977846
	placebo	VEH	1.28372
	placebo	VEH	0.609144
	placebo	VEH	1.39181
	placebo	VEH	0.926331
	placebo	VEH	0.9674
	GC	VEH	0.643359
	GC	VEH	0.933863
	GC	VEH	2.42776
	GC	VEH	2.96153
	GC	VEH	1.728
	GC	VEH	1.99034
	GC	VEH	0.88124
	GC	VEH	0.635992
	GC	VEH	1.47787
	placebo	1,25D3	0.596134
	placebo	1,25D3	1.29835
	placebo	1,25D3	1.55559
	placebo	1,25D3	1.61971
	placebo	1,25D3	0.459678
	placebo	1,25D3	0.727476
	placebo	1,25D3	0.353864
	placebo	1,25D3	0.523601
	placebo	1,25D3	0.481175
	placebo	1,25D3	0.341419
	GC	1,25D3	0.345474
	GC	1,25D3	1.01303
	GC	1,25D3	1.26346
	GC	1,25D3	0.398624
	GC	1,25D3	0.739052
	GC	1,25D3	0.500288
	GC	1,25D3	0.261254
	GC	1,25D3	0.644116
	GC	1,25D3	0.315745
	GC	1,25D3	0.509278
	GC	1,25D3	0.280881
	placebo	ED-71	0.691771
	placebo	ED-71	1.34931
	placebo	ED-71	0.572403
	placebo	ED-71	1.42268
	placebo	ED-71	0.310494
	placebo	ED-71	0.996288
	placebo	ED-71	0.402043
	placebo	ED-71	0.766837
	placebo	ED-71	0.84761
	placebo	ED-71	0.588439
	placebo	ED-71	0.335403
	GC	ED-71	0.780382
	GC	ED-71	1.26345
	GC	ED-71	0.500146
	GC	ED-71	0.564912
	GC	ED-71	0.69199
	GC	ED-71	0.59486
	GC	ED-71	0.313758
	GC	ED-71	0.618087
	GC	ED-71	0.586795
	Fig 1B
	in vivo, tibial bones
	treatment	intervention	Atrogin1
	placebo	VEH	1.2678
	placebo	VEH	0.466184
	placebo	VEH	1.47167
	placebo	VEH	1.01363
	placebo	VEH	1.1117
	placebo	VEH	0.499036
	placebo	VEH	0.726314
	placebo	VEH	1.56054
	placebo	VEH	0.883119
	GC	VEH	0.654829
	GC	VEH	1.10315
	GC	VEH	2.76317
	GC	VEH	4.82736
	GC	VEH	1.61744
	GC	VEH	1.06532
	GC	VEH	0.724138
	GC	VEH	0.610368
	GC	VEH	1.481
	placebo	1,25D3	0.771238
	placebo	1,25D3	1.5687
	placebo	1,25D3	1.87775
	placebo	1,25D3	1.83062
	placebo	1,25D3	1.27754
	placebo	1,25D3	0.308101
	placebo	1,25D3	0.204529
	placebo	1,25D3	0.663026
	placebo	1,25D3	0.231279
	placebo	1,25D3	0.317726
	placebo	1,25D3	0.393589
	GC	1,25D3	0.31867
	GC	1,25D3	0.99035
	GC	1,25D3	0.963586
	GC	1,25D3	0.17825
	GC	1,25D3	0.391694
	GC	1,25D3	0.365112
	GC	1,25D3	0.178038
	GC	1,25D3	0.433961
	GC	1,25D3	0.302149
	GC	1,25D3	0.396199
	GC	1,25D3	0.204332
	placebo	ED-71	0.863298
	placebo	ED-71	1.09743
	placebo	ED-71	0.647612
	placebo	ED-71	0.311714
	placebo	ED-71	1.19351
	placebo	ED-71	0.375943
	placebo	ED-71	0.658108
	placebo	ED-71	0.727033
	placebo	ED-71	0.467276
	GC	ED-71	0.745946
	GC	ED-71	0.967653
	GC	ED-71	0.993653
	GC	ED-71	0.26571
	GC	ED-71	0.467803
	GC	ED-71	0.489448
	GC	ED-71	0.779862
	GC	ED-71	0.302394
	GC	ED-71	0.461565
	GC	ED-71	0.589054

## Sheet: Fig 1C
	Fig 1C
	in vivo, hearts
	treatment	intervention	MuRF1
	placebo	VEH	0.937906
	placebo	VEH	0.956988
	placebo	VEH	1.00437
	placebo	VEH	1.01923
	placebo	VEH	1.02525
	placebo	VEH	1.05625
	GC	VEH	1.26189
	GC	VEH	1.19076
	GC	VEH	1.29911
	GC	VEH	1.1458
	GC	VEH	1.16511
	placebo	1,25D3	0.99003
	placebo	1,25D3	1.05704
	placebo	1,25D3	1.20748
	placebo	1,25D3	1.193
	placebo	1,25D3	1.23506
	placebo	1,25D3	1.06485
	placebo	1,25D3	1.1033
	GC	1,25D3	0.927288
	GC	1,25D3	1.08736
	GC	1,25D3	1.49755
	GC	1,25D3	1.46206
	GC	1,25D3	1.03111
	GC	1,25D3	1.11563
	GC	1,25D3	1.20626
	GC	1,25D3	1.09026
	placebo	ED-71	1.1597
	placebo	ED-71	1.33951
	placebo	ED-71	1.17527
	placebo	ED-71	1.04512
	placebo	ED-71	1.17262
	placebo	ED-71	1.31953
	GC	ED-71	1.22361
	GC	ED-71	1.25842
	GC	ED-71	1.36744
	GC	ED-71	0.97312
	GC	ED-71	1.0391
	GC	ED-71	1.30446
	GC	ED-71	1.3776
	Fig 1C
	in vivo, hearts
	treatment	intervention	Atrogin1
	placebo	VEH	1.02346
	placebo	VEH	0.972978
	placebo	VEH	1.02735
	placebo	VEH	0.970911
	placebo	VEH	0.882111
	placebo	VEH	1.12319
	GC	VEH	1.17395
	GC	VEH	1.11261
	GC	VEH	1.18269
	GC	VEH	1.20348
	GC	VEH	1.32617
	placebo	1,25D3	0.952144
	placebo	1,25D3	1.04024
	placebo	1,25D3	0.880773
	placebo	1,25D3	1.05163
	placebo	1,25D3	1.18962
	placebo	1,25D3	1.07895
	placebo	1,25D3	1.14851
	GC	1,25D3	1.0845
	GC	1,25D3	1.22756
	GC	1,25D3	1.38651
	GC	1,25D3	1.34679
	GC	1,25D3	1.28008
	GC	1,25D3	1.56304
	GC	1,25D3	1.41546
	placebo	ED-71	1.48237
	placebo	ED-71	1.15283
	placebo	ED-71	1.44433
	placebo	ED-71	1.39419
	placebo	ED-71	1.58692
	GC	ED-71	1.7852
	GC	ED-71	1.25762
	GC	ED-71	1.70635
	GC	ED-71	1.21892
	GC	ED-71	1.54631
	GC	ED-71	1.43871
	GC	ED-71	1.57033

## Sheet: Fig 2A
	Fig 2A
	in vivo, BMD 8wks
	treatment	intervention	total
	placebo	VEH	0.0528757
	placebo	VEH	0.0540556
	placebo	VEH	0.0539972
	placebo	VEH	0.0551847
	placebo	VEH	0.0546746
	placebo	VEH	0.0538873
	placebo	VEH	0.0538673
	placebo	VEH	0.055779
	placebo	VEH	0.053495
	placebo	VEH	0.0571961
	placebo	VEH	0.0574635
	GC2	VEH	0.0523475
	GC2	VEH	0.0499723
	GC2	VEH	0.0537692
	GC2	VEH	0.0511229
	GC2	VEH	0.0511954
	GC2	VEH	0.0521789
	GC2	VEH	0.0538
	GC2	VEH	0.0477522
	GC2	VEH	0.0551288
	GC2	VEH	0.0531909
	GC2	VEH	0.0486621
	placebo	1,25 VD	0.05993
	placebo	1,25 VD	0.0581183
	placebo	1,25 VD	0.0529286
	placebo	1,25 VD	0.0538231
	placebo	1,25 VD	0.0572888
	placebo	1,25 VD	0.0580387
	placebo	1,25 VD	0.0575035
	placebo	1,25 VD	0.0565538
	placebo	1,25 VD	0.0574799
	placebo	1,25 VD	0.0556189
	placebo	1,25 VD	0.0587615
	placebo	1,25 VD	0.0605714
	GC2	1,25 VD	0.0540356
	GC2	1,25 VD	0.0536724
	GC2	1,25 VD	0.0551985
	GC2	1,25 VD	0.0543537
	GC2	1,25 VD	0.0537775
	GC2	1,25 VD	0.0564216
	GC2	1,25 VD	0.0586714
	GC2	1,25 VD	0.0521165
	GC2	1,25 VD	0.0568758
	GC2	1,25 VD	0.0569159
	GC2	1,25 VD	0.0538108
	GC2	1,25 VD	0.0543832
	placebo	ED-71	0.0599346
	placebo	ED-71	0.0605062
	placebo	ED-71	0.0584129
	placebo	ED-71	0.0577618
	placebo	ED-71	0.0609362
	placebo	ED-71	0.0589259
	placebo	ED-71	0.0580407
	placebo	ED-71	0.0601319
	placebo	ED-71	0.0592857
	placebo	ED-71	0.061972
	placebo	ED-71	0.060665
	GC2	ED-71	0.0577922
	GC2	ED-71	0.0583456
	GC2	ED-71	0.0603183
	GC2	ED-71	0.0591304
	GC2	ED-71	0.0616037
	GC2	ED-71	0.0575221
	GC2	ED-71	0.0574178
	GC2	ED-71	0.0594167
	GC2	ED-71	0.059103
	Fig 2A
	in vivo, BMD 8wks
	treatment	intervention	femur
	placebo	VEH	0.0689
	placebo	VEH	0.0705
	placebo	VEH	0.0712
	placebo	VEH	0.0734
	placebo	VEH	0.0705
	placebo	VEH	0.068
	placebo	VEH	0.0723
	placebo	VEH	0.0707
	placebo	VEH	0.0717
	placebo	VEH	0.0721
	placebo	VEH	0.0754
	GC2	VEH	0.0681
	GC2	VEH	0.0606
	GC2	VEH	0.0665
	GC2	VEH	0.0667
	GC2	VEH	0.0637
	GC2	VEH	0.0651
	GC2	VEH	0.0673
	GC2	VEH	0.0613
	GC2	VEH	0.0721
	GC2	VEH	0.0668
	GC2	VEH	0.06
	placebo	1,25 VD	0.0794
	placebo	1,25 VD	0.0761
	placebo	1,25 VD	0.0704
	placebo	1,25 VD	0.0721
	placebo	1,25 VD	0.0762
	placebo	1,25 VD	0.0766
	placebo	1,25 VD	0.0759
	placebo	1,25 VD	0.078
	placebo	1,25 VD	0.0779
	placebo	1,25 VD	0.0718
	placebo	1,25 VD	0.0784
	placebo	1,25 VD	0.0804
	GC2	1,25 VD	0.066
	GC2	1,25 VD	0.0676
	GC2	1,25 VD	0.0737
	GC2	1,25 VD	0.0712
	GC2	1,25 VD	0.0691
	GC2	1,25 VD	0.0773
	GC2	1,25 VD	0.0712
	GC2	1,25 VD	0.0655
	GC2	1,25 VD	0.0756
	GC2	1,25 VD	0.0715
	GC2	1,25 VD	0.069
	GC2	1,25 VD	0.0667
	placebo	ED-71	0.0769
	placebo	ED-71	0.0758
	placebo	ED-71	0.0764
	placebo	ED-71	0.0722
	placebo	ED-71	0.0763
	placebo	ED-71	0.075
	placebo	ED-71	0.0762
	placebo	ED-71	0.0814
	placebo	ED-71	0.0791
	placebo	ED-71	0.0774
	placebo	ED-71	0.0746
	placebo	ED-71	0.0772
	GC2	ED-71	0.0701
	GC2	ED-71	0.0731
	GC2	ED-71	0.073
	GC2	ED-71	0.0725
	GC2	ED-71	0.08
	GC2	ED-71	0.0761
	GC2	ED-71	0.0714
	GC2	ED-71	0.0763
	GC2	ED-71	0.0745
	GC2	ED-71	0.0813
	Fig 2A
	in vivo, BMD 8wks
	treatment	intervention	spine
	placebo	VEH	0.061
	placebo	VEH	0.0642
	placebo	VEH	0.064
	placebo	VEH	0.0659
	placebo	VEH	0.0602
	placebo	VEH	0.0618
	placebo	VEH	0.0607
	placebo	VEH	0.0589
	placebo	VEH	0.0725
	placebo	VEH	0.0629
	GC2	VEH	0.0558
	GC2	VEH	0.0525
	GC2	VEH	0.0613
	GC2	VEH	0.0625
	GC2	VEH	0.0608
	GC2	VEH	0.0529
	GC2	VEH	0.0581
	GC2	VEH	0.0612
	GC2	VEH	0.0551
	placebo	1,25 VD	0.0666
	placebo	1,25 VD	0.0664
	placebo	1,25 VD	0.0671
	placebo	1,25 VD	0.0678
	placebo	1,25 VD	0.0736
	placebo	1,25 VD	0.0702
	placebo	1,25 VD	0.06
	placebo	1,25 VD	0.0674
	placebo	1,25 VD	0.0618
	placebo	1,25 VD	0.0692
	placebo	1,25 VD	0.0733
	GC2	1,25 VD	0.0631
	GC2	1,25 VD	0.0648
	GC2	1,25 VD	0.0647
	GC2	1,25 VD	0.0656
	GC2	1,25 VD	0.0657
	GC2	1,25 VD	0.0722
	GC2	1,25 VD	0.0636
	GC2	1,25 VD	0.0723
	GC2	1,25 VD	0.0702
	GC2	1,25 VD	0.0608
	placebo	ED-71	0.0774
	placebo	ED-71	0.0736
	placebo	ED-71	0.0661
	placebo	ED-71	0.0765
	placebo	ED-71	0.0767
	placebo	ED-71	0.0758
	placebo	ED-71	0.0712
	placebo	ED-71	0.0698
	placebo	ED-71	0.0661
	placebo	ED-71	0.0757
	GC2	ED-71	0.071
	GC2	ED-71	0.0757
	GC2	ED-71	0.0747
	GC2	ED-71	0.077
	GC2	ED-71	0.0786
	GC2	ED-71	0.0694
	GC2	ED-71	0.0658
	GC2	ED-71	0.0717

## Sheet: Fig 2B
	Fig 2B
	bone microarchitecture
	treatment	intervention	BV/TV cancellous
	placebo	veh	2.29173
	placebo	veh	1.90048
	placebo	veh	2.94511
	placebo	veh	4.70197
	placebo	veh	4.39279
	placebo	veh	2.77725
	placebo	veh	2.44179
	placebo	veh	1.98514
	placebo	veh	2.94689
	placebo	veh	3.47988
	GC	veh	2.59329
	GC	veh	2.1433
	GC	veh	2.31703
	GC	veh	0.770677
	GC	veh	1.29236
	GC	veh	0.411389
	GC	veh	2.94556
	GC	veh	2.38716
	GC	veh	1.53161
	GC	veh	2.65718
	GC	veh	1.79699
	placebo	1,25D	4.67834
	placebo	1,25D	3.03078
	placebo	1,25D	2.68159
	placebo	1,25D	2.1433
	placebo	1,25D	1.99532
	placebo	1,25D	4.62023
	placebo	1,25D	2.37216
	placebo	1,25D	2.85939
	placebo	1,25D	2.55998
	placebo	1,25D	3.5895
	placebo	1,25D	3.66961
	GC	1,25D	3.88099
	GC	1,25D	0.855839
	GC	1,25D	2.87476
	GC	1,25D	3.66381
	GC	1,25D	1.78387
	GC	1,25D	3.44742
	GC	1,25D	3.96977
	GC	1,25D	2.5599
	GC	1,25D	1.78995
	GC	1,25D	1.19754
	GC	1,25D	1.75233
	GC	1,25D	0.623959
	placebo	ED	4.36134
	placebo	ED	3.74558
	placebo	ED	4.75763
	placebo	ED	4.17392
	placebo	ED	3.24374
	placebo	ED	5.22355
	placebo	ED	4.61358
	placebo	ED	4.01696
	placebo	ED	3.74921
	placebo	ED	6.95522
	GC	ED	3.6897
	GC	ED	2.84122
	GC	ED	3.55626
	GC	ED	4.49047
	GC	ED	5.5398
	GC	ED	3.55922
	GC	ED	2.65754
	GC	ED	3.19531
	GC	ED	3.47787
	Fig 2B
	bone microarchitecture
	treatment	intervention	BA/TA cortical
	placebo	vehicle	52.736
	placebo	vehicle	50.8187
	placebo	vehicle	50.3019
	placebo	vehicle	52.6851
	placebo	vehicle	51.9864
	placebo	vehicle	51.0396
	placebo	vehicle	52.4765
	placebo	vehicle	50.7186
	placebo	vehicle	52.2272
	placebo	vehicle	50.487
	placebo	vehicle	52.1054
	GC	vehicle	46.6646
	GC	vehicle	46.3797
	GC	vehicle	48.1796
	GC	vehicle	47.3616
	GC	vehicle	48.2824
	GC	vehicle	47.9873
	GC	vehicle	45.9599
	GC	vehicle	48.3248
	GC	vehicle	48.0307
	placebo	1,25VD	53.4342
	placebo	1,25VD	52.0014
	placebo	1,25VD	53.0071
	placebo	1,25VD	56.5158
	placebo	1,25VD	51.4615
	placebo	1,25VD	56.3481
	placebo	1,25VD	52.6456
	placebo	1,25VD	53.6526
	placebo	1,25VD	52.2884
	placebo	1,25VD	52.0599
	placebo	1,25VD	53.9099
	GC	1,25VD	47.5393
	GC	1,25VD	48.5237
	GC	1,25VD	49.8357
	GC	1,25VD	50.0153
	GC	1,25VD	49.0414
	GC	1,25VD	52.3454
	GC	1,25VD	48.4047
	GC	1,25VD	46.1106
	GC	1,25VD	50.5541
	GC	1,25VD	52.6165
	GC	1,25VD	51.1367
	GC	1,25VD	47.6508
	placebo	ED	55.2552
	placebo	ED	52.4034
	placebo	ED	51.0561
	placebo	ED	55.5245
	placebo	ED	55.0775
	placebo	ED	53.3828
	placebo	ED	51.6386
	placebo	ED	54.7153
	placebo	ED	54.1004
	placebo	ED	51.9504
	placebo	ED	54.1159
	placebo	ED	52.0035
	GC	ED	49.4748
	GC	ED	51.0667
	GC	ED	49.5381
	GC	ED	48.3767
	GC	ED	55
	GC	ED	50.7177
	GC	ED	50.2185
	GC	ED	50.7259
	GC	ED	52.6834
	GC	ED	51.4522
	Fig 2B
	bone microarchitecture
	treatment	intervention	material density
	placebo	vehicle	1196.94
	placebo	vehicle	1179.94
	placebo	vehicle	1184.53
	placebo	vehicle	1198.43
	placebo	vehicle	1190.15
	placebo	vehicle	1201.02
	placebo	vehicle	1186.34
	placebo	vehicle	1199.4
	placebo	vehicle	1193.13
	placebo	vehicle	1194.03
	GC	vehicle	1150.58
	GC	vehicle	1154.85
	GC	vehicle	1202.24
	GC	vehicle	1172.57
	GC	vehicle	1188.34
	GC	vehicle	1190.99
	GC	vehicle	1170.82
	GC	vehicle	1193.39
	GC	vehicle	1178.84
	GC	vehicle	1188.54
	placebo	1,25VD	1203.47
	placebo	1,25VD	1204.05
	placebo	1,25VD	1219.9
	placebo	1,25VD	1205.99
	placebo	1,25VD	1209.94
	placebo	1,25VD	1206.38
	placebo	1,25VD	1190.22
	placebo	1,25VD	1185.69
	placebo	1,25VD	1200.69
	placebo	1,25VD	1211.04
	GC	1,25VD	1186.27
	GC	1,25VD	1184.66
	GC	1,25VD	1197.33
	GC	1,25VD	1203.54
	GC	1,25VD	1194.94
	GC	1,25VD	1199.66
	GC	1,25VD	1186.14
	GC	1,25VD	1181.55
	GC	1,25VD	1195.58
	GC	1,25VD	1189.96
	GC	1,25VD	1183.3
	placebo	ED	1206.96
	placebo	ED	1198.04
	placebo	ED	1192.22
	placebo	ED	1205.28
	placebo	ED	1177.54
	placebo	ED	1210.52
	placebo	ED	1196.88
	placebo	ED	1214.98
	placebo	ED	1210.71
	placebo	ED	1175.6
	placebo	ED	1202.05
	placebo	ED	1188.08
	GC	ED	1186.47
	GC	ED	1205.99
	GC	ED	1189.76
	GC	ED	1209.49
	GC	ED	1223.32
	GC	ED	1198.56
	GC	ED	1210.2
	GC	ED	1199.08
	GC	ED	1187.95
	GC	ED	1204.7

## Sheet: Fig 2C
	Fig 2C
	P1NP 4wks
	treatment	intervention	P1NP 4wks
	placebo	vehicle	41.083
	placebo	vehicle	32.639
	placebo	vehicle	45.4
	placebo	vehicle	47.899
	placebo	vehicle	26.232
	placebo	vehicle	30.428
	placebo	vehicle	23.084
	placebo	vehicle	31.587
	placebo	vehicle	35.503
	placebo	vehicle	36.573
	placebo	vehicle	32.951
	GC	vehicle	13.747
	GC	vehicle	14.84
	GC	vehicle	31.667
	GC	vehicle	32.189
	GC	vehicle	17.478
	GC	vehicle	38.251
	GC	vehicle	25.799
	GC	vehicle	7.822
	placebo	1,25 VD	17.968
	placebo	1,25 VD	24.677
	placebo	1,25 VD	24.644
	placebo	1,25 VD	19.349
	placebo	1,25 VD	24.083
	placebo	1,25 VD	26.775
	placebo	1,25 VD	28.514
	placebo	1,25 VD	20.35
	placebo	1,25 VD	31.909
	placebo	1,25 VD	28.896
	placebo	1,25 VD	23.329
	GC	1,25 VD	13.905
	GC	1,25 VD	12.675
	GC	1,25 VD	10.555
	GC	1,25 VD	12.277
	GC	1,25 VD	9.682
	GC	1,25 VD	35.369
	GC	1,25 VD	14.374
	GC	1,25 VD	10.729
	GC	1,25 VD	40.787
	GC	1,25 VD	37.04
	GC	1,25 VD	8.576
	GC	1,25 VD	12.061
	placebo	ED-71	15.639
	placebo	ED-71	18.792
	placebo	ED-71	17.516
	placebo	ED-71	17.626
	placebo	ED-71	16.033
	placebo	ED-71	10.582
	placebo	ED-71	10.635
	placebo	ED-71	11.594
	placebo	ED-71	11.22
	placebo	ED-71	12.663
	placebo	ED-71	14.383
	placebo	ED-71	15.727
	GC	ED-71	11.269
	GC	ED-71	6.876
	GC	ED-71	8.942
	GC	ED-71	6.375
	GC	ED-71	7.532
	GC	ED-71	12.05
	GC	ED-71	9.238
	GC	ED-71	15.581
	GC	ED-71	21.303
	GC	ED-71	21.365
	Fig 2C
	OCN 8wks
	treatment	intervention	OCN 8wks
	placebo	vehicle	10.3395
	placebo	vehicle	11.3868
	placebo	vehicle	9.08448
	placebo	vehicle	11.1944
	placebo	vehicle	8.58025
	placebo	vehicle	14.2102
	placebo	vehicle	15.2475
	placebo	vehicle	13.1129
	placebo	vehicle	8.18653
	placebo	vehicle	11.7896
	placebo	vehicle	7.60677
	GC	vehicle	8.86952
	GC	vehicle	8.15267
	GC	vehicle	3.18566
	GC	vehicle	4.81504
	GC	vehicle	4.2092
	GC	vehicle	4.73478
	GC	vehicle	6.10099
	GC	vehicle	4.92833
	GC	vehicle	7.20444
	GC	vehicle	4.3431
	placebo	1,25VD	5.71874
	placebo	1,25VD	7.70194
	placebo	1,25VD	8.06678
	placebo	1,25VD	6.06178
	placebo	1,25VD	6.12209
	placebo	1,25VD	4.91021
	placebo	1,25VD	5.61694
	placebo	1,25VD	3.4906
	placebo	1,25VD	8.87769
	placebo	1,25VD	6.13338
	placebo	1,25VD	5.41253
	placebo	1,25VD	4.79954
	GC	1,25VD	2.18877
	GC	1,25VD	7.18125
	GC	1,25VD	4.70435
	GC	1,25VD	6.32703
	GC	1,25VD	4.08225
	GC	1,25VD	5.67675
	GC	1,25VD	4.7852
	GC	1,25VD	9.78814
	GC	1,25VD	2.3518
	GC	1,25VD	3.94639
	placebo	ED-71	10.1953
	placebo	ED-71	15.6243
	placebo	ED-71	9.50386
	placebo	ED-71	10.0392
	placebo	ED-71	6.05759
	placebo	ED-71	7.62079
	placebo	ED-71	8.50942
	placebo	ED-71	10.0138
	placebo	ED-71	10.9673
	placebo	ED-71	17.0373
	placebo	ED-71	6.5283
	placebo	ED-71	17.7542
	GC	ED-71	18.2516
	GC	ED-71	16.6725
	GC	ED-71	9.60727
	GC	ED-71	15.1496
	GC	ED-71	20.455
	GC	ED-71	4.8095
	GC	ED-71	10.8168
	GC	ED-71	8.07235
	GC	ED-71	3.63162
	GC	ED-71	7.5405

## Sheet: Fig 2D
	Fig 2D
	BFR/BS
	treatment	intervention	BFR/BS
	placebo	vehicle	0.5462
	placebo	vehicle	0.4321
	placebo	vehicle	0.5904
	placebo	vehicle	0.5801
	placebo	vehicle	0.5292
	placebo	vehicle	0.3324
	placebo	vehicle	0.2788
	GC	vehicle	0.4577
	GC	vehicle	0.1021
	GC	vehicle	0.3989
	GC	vehicle	0.092
	GC	vehicle	0.3692
	GC	vehicle	0.1629
	GC	vehicle	0.075
	GC	vehicle	0.3775
	GC	vehicle	0.1337
	placebo	1,25VD	0.5899
	placebo	1,25VD	0.2388
	placebo	1,25VD	0.4111
	placebo	1,25VD	0.2059
	placebo	1,25VD	0.2193
	placebo	1,25VD	0.1771
	placebo	1,25VD	0.2519
	placebo	1,25VD	0.6436
	placebo	1,25VD	0.3457
	placebo	1,25VD	0.1678
	GC	1,25VD	0.1503
	GC	1,25VD	0.6373
	GC	1,25VD	0.2619
	GC	1,25VD	0.6194
	GC	1,25VD	0.5563
	GC	1,25VD	0.1862
	placebo	ED	0.2017
	placebo	ED	0.6608
	placebo	ED	0.2622
	placebo	ED	0.2842
	placebo	ED	0.2232
	placebo	ED	0.2004
	placebo	ED	0.1459
	placebo	ED	0.111
	placebo	ED	0.1154
	GC	ED	0.0617
	GC	ED	0.1642
	GC	ED	0.2062
	GC	ED	0.1947
	GC	ED	0.3114
	Fig 2D
	MS/BS
	treatment	intervention	MS/BS
	placebo	vehicle	48.3303
	placebo	vehicle	40.5093
	placebo	vehicle	56.503
	placebo	vehicle	60.3861
	placebo	vehicle	40.3921
	placebo	vehicle	33.7039
	placebo	vehicle	31.0721
	GC	vehicle	33.1263
	GC	vehicle	14.8893
	GC	vehicle	14.9754
	GC	vehicle	34.786
	GC	vehicle	15.0137
	GC	vehicle	36.0121
	GC	vehicle	27.1868
	GC	vehicle	17.2181
	GC	vehicle	33.562
	GC	vehicle	16.1312
	placebo	1,25VD	34.2443
	placebo	1,25VD	24.8194
	placebo	1,25VD	39.5069
	placebo	1,25VD	21.4488
	placebo	1,25VD	18.4523
	placebo	1,25VD	16.1806
	placebo	1,25VD	32.5538
	placebo	1,25VD	36.5447
	placebo	1,25VD	34.063
	placebo	1,25VD	18.447
	placebo	1,25VD	17.7549
	GC	1,25VD	22.5242
	GC	1,25VD	20.9226
	GC	1,25VD	35.0203
	GC	1,25VD	25.8051
	GC	1,25VD	31.3675
	GC	1,25VD	40.1306
	GC	1,25VD	23.4906
	placebo	ED	18.4063
	placebo	ED	33.7086
	placebo	ED	26.0974
	placebo	ED	26.3914
	placebo	ED	16.0203
	placebo	ED	22.8739
	placebo	ED	22.3915
	placebo	ED	15.4624
	placebo	ED	20.1622
	GC	ED	21.3164
	GC	ED	20.7842
	GC	ED	23.7764
	GC	ED	18.7219
	GC	ED	24.3896
	GC	ED	35.2167

## Sheet: Fig 2E
	Fig 2E
	CTX 4wks
	treatment	intervention	CTX 4wks
	placebo	vehicle	21.907
	placebo	vehicle	25.8303
	placebo	vehicle	25.8038
	placebo	vehicle	22.8243
	placebo	vehicle	19.0635
	placebo	vehicle	18.6297
	placebo	vehicle	20.6727
	placebo	vehicle	21.999
	placebo	vehicle	20.5852
	GC	vehicle	24.1083
	GC	vehicle	29.8628
	GC	vehicle	35.8609
	GC	vehicle	23.8664
	GC	vehicle	20.1895
	GC	vehicle	23.4435
	GC	vehicle	24.4279
	GC	vehicle	25.2401
	GC	vehicle	33.0085
	GC	vehicle	25.5074
	placebo	1,25 VD	15.997
	placebo	1,25 VD	19.3274
	placebo	1,25 VD	12.9117
	placebo	1,25 VD	19.3951
	placebo	1,25 VD	18.378
	placebo	1,25 VD	18.8789
	placebo	1,25 VD	19.3326
	placebo	1,25 VD	16.2391
	placebo	1,25 VD	20.0768
	placebo	1,25 VD	18.4332
	placebo	1,25 VD	16.5348
	placebo	1,25 VD	17.4971
	GC	1,25 VD	23.8232
	GC	1,25 VD	27.0972
	GC	1,25 VD	22.1957
	GC	1,25 VD	24.1894
	GC	1,25 VD	17.5504
	GC	1,25 VD	29.8399
	GC	1,25 VD	16.5767
	GC	1,25 VD	13.4357
	GC	1,25 VD	26.6027
	GC	1,25 VD	28.2848
	GC	1,25 VD	19.8741
	GC	1,25 VD	18.0397
	placebo	ED-71	18.6601
	placebo	ED-71	19.0224
	placebo	ED-71	17.4971
	placebo	ED-71	19.0583
	placebo	ED-71	16.5023
	placebo	ED-71	13.7146
	placebo	ED-71	14.7655
	placebo	ED-71	16.2759
	placebo	ED-71	12.8281
	placebo	ED-71	13.338
	placebo	ED-71	16.7636
	placebo	ED-71	16.1246
	GC	ED-71	16.3311
	GC	ED-71	15.9289
	GC	ED-71	15.1222
	GC	ED-71	13.4765
	GC	ED-71	11.7806
	GC	ED-71	13.6651
	GC	ED-71	15.7618
	GC	ED-71	18.288
	GC	ED-71	21.4345
	GC	ED-71	20.2542

## Sheet: Fig 2F
	Fig 2F
	Oc.S/BS
	treatment	intervention	Oc.S/BS
	placebo	vehicle	20.9698
	placebo	vehicle	20.7145
	placebo	vehicle	6.1299
	placebo	vehicle	17.9975
	placebo	vehicle	16.1168
	placebo	vehicle	22.8355
	GC	vehicle	29.0271
	GC	vehicle	21.8051
	GC	vehicle	23.4554
	GC	vehicle	21.4052
	GC	vehicle	25.2461
	GC	vehicle	21.1978
	GC	vehicle	26.8028
	GC	vehicle	19.8034
	placebo	VD	18.8937
	placebo	VD	17.2096
	placebo	VD	21.9834
	placebo	VD	21.9459
	placebo	VD	19.1399
	placebo	VD	17.1823
	GC	VD	20.3465
	GC	VD	16.5706
	GC	VD	21.4584
	GC	VD	16.2745
	GC	VD	18.5806
	placebo	ED	0.3714
	placebo	ED	5.4466
	placebo	ED	6.292
	placebo	ED	1.5345
	placebo	ED	5.9003
	placebo	ED	3.7525
	placebo	ED	0.855
	placebo	ED	0.2106
	GC	ED	0.3714
	GC	ED	5.4466
	GC	ED	6.292
	GC	ED	1.5345
	GC	ED	5.9003
	GC	ED	3.7525
	GC	ED	0.855
	GC	ED	0.2106
	Fig 2F
	Oc.N/BS
	treatment	intervention	Oc.N/BS
	placebo	vehicle	9.3448
	placebo	vehicle	3.4558
	placebo	vehicle	8.8305
	placebo	vehicle	7.1046
	placebo	vehicle	9.1299
	GC	vehicle	12.6935
	GC	vehicle	9.6647
	GC	vehicle	9.7161
	GC	vehicle	9.1214
	GC	vehicle	10.7312
	GC	vehicle	10.7655
	placebo	VD	7.3329
	placebo	VD	7.6195
	placebo	VD	7.732
	placebo	VD	8.5247
	placebo	VD	8.4189
	placebo	VD	7.4375
	GC	VD	9.7157
	GC	VD	7.8196
	GC	VD	8.5689
	GC	VD	6.8651
	GC	VD	9.9401
	GC	VD	9.6197
	placebo	ED	0.4371
	placebo	ED	4.2206
	placebo	ED	4.679
	placebo	ED	1.0566
	placebo	ED	2.8262
	placebo	ED	2.2913
	placebo	ED	0.5335
	placebo	ED	0.262
	GC	ED	1.0944
	GC	ED	2.8678
	GC	ED	2.4071
	GC	ED	1.2392
	GC	ED	1.8387
	GC	ED	1.2904
	GC	ED	7.7217

## Sheet: Fig 3A
	Fig 3A
	structural properties
	treatment	intervention	stiffness
	placebo	vehicle	45.4611
	placebo	vehicle	49.2026
	placebo	vehicle	41.9888
	placebo	vehicle	57.9167
	placebo	vehicle	45.7971
	placebo	vehicle	32.6915
	placebo	vehicle	50.3515
	placebo	vehicle	61.5605
	placebo	vehicle	47.0451
	placebo	vehicle	49.5419
	GC	vehicle	45.908
	GC	vehicle	30.1543
	GC	vehicle	26.8685
	GC	vehicle	52.1628
	GC	vehicle	36.2552
	GC	vehicle	41.9921
	GC	vehicle	37.8109
	GC	vehicle	37.3906
	GC	vehicle	40.6859
	placebo	1,25 VD	53.8384
	placebo	1,25 VD	47.1936
	placebo	1,25 VD	59.6403
	placebo	1,25 VD	52.6979
	placebo	1,25 VD	51.7474
	placebo	1,25 VD	40.4038
	placebo	1,25 VD	48.0808
	placebo	1,25 VD	50.2796
	placebo	1,25 VD	69.0547
	GC	1,25 VD	36.4723
	GC	1,25 VD	52.7558
	GC	1,25 VD	38.6782
	GC	1,25 VD	47.1015
	GC	1,25 VD	42.9909
	GC	1,25 VD	42.915
	GC	1,25 VD	40.5548
	GC	1,25 VD	47.2868
	GC	1,25 VD	54.9763
	GC	1,25 VD	46.8796
	GC	1,25 VD	53.0134
	GC	1,25 VD	35.6039
	placebo	ED	45.1308
	placebo	ED	39.7546
	placebo	ED	36.942
	placebo	ED	55.5835
	placebo	ED	42.2935
	placebo	ED	60.6064
	placebo	ED	39.0455
	placebo	ED	65.5751
	placebo	ED	40.7774
	placebo	ED	49.8304
	placebo	ED	60.6363
	placebo	ED	45.6724
	GC	ED	35.9181
	GC	ED	46.8653
	GC	ED	38.0789
	GC	ED	35.7308
	GC	ED	54.5824
	GC	ED	39.1687
	GC	ED	40.5963
	GC	ED	41.6012
	GC	ED	49.5418
	GC	ED	47.9363
	Fig 3A
	structural properties
	treatment	intervention	ultimate force
	placebo	vehicle	13.1757
	placebo	vehicle	13.7202
	placebo	vehicle	15.7645
	placebo	vehicle	13.6351
	placebo	vehicle	14.4525
	placebo	vehicle	11.7035
	placebo	vehicle	15.0422
	placebo	vehicle	13.8003
	placebo	vehicle	13.1056
	placebo	vehicle	14.1596
	placebo	vehicle	14.9545
	GC	vehicle	11.6885
	GC	vehicle	10.1562
	GC	vehicle	11.706
	GC	vehicle	10.5055
	GC	vehicle	9.2599
	GC	vehicle	11.3555
	GC	vehicle	11.721
	GC	vehicle	11.4431
	GC	vehicle	11.5295
	placebo	1,25 VD	17.5897
	placebo	1,25 VD	11.9676
	placebo	1,25 VD	13.6589
	placebo	1,25 VD	14.0332
	placebo	1,25 VD	14.9733
	placebo	1,25 VD	14.8982
	placebo	1,25 VD	15.8721
	placebo	1,25 VD	16.453
	placebo	1,25 VD	14.4037
	placebo	1,25 VD	17.4144
	placebo	1,25 VD	16.8448
	GC	1,25 VD	10.6995
	GC	1,25 VD	10.4128
	GC	1,25 VD	13.1719
	GC	1,25 VD	12.9253
	GC	1,25 VD	11.6059
	GC	1,25 VD	13.6201
	GC	1,25 VD	13.0455
	GC	1,25 VD	10.8322
	GC	1,25 VD	16.2527
	GC	1,25 VD	12.7901
	GC	1,25 VD	10.3778
	GC	1,25 VD	10.4542
	placebo	ED	15.3076
	placebo	ED	14.8068
	placebo	ED	14.952
	placebo	ED	13.4711
	placebo	ED	16.8323
	placebo	ED	14.1233
	placebo	ED	14.9295
	placebo	ED	15.444
	placebo	ED	16.3178
	placebo	ED	15.1523
	placebo	ED	17.0426
	GC	ED	13.227
	GC	ED	11.5032
	GC	ED	12.9992
	GC	ED	14.0357
	GC	ED	14.0056
	GC	ED	13.6889
	GC	ED	11.6997
	GC	ED	16.4605
	GC	ED	15.7432
	Fig 3A
	structural properties
	treatment	intervention	energy to ultimate force
	placebo	vehicle	2.65954
	placebo	vehicle	4.22795
	placebo	vehicle	3.3559
	placebo	vehicle	2.28187
	placebo	vehicle	3.195
	placebo	vehicle	3.11697
	placebo	vehicle	3.53668
	placebo	vehicle	3.54705
	placebo	vehicle	2.82385
	placebo	vehicle	2.83611
	placebo	vehicle	3.14196
	GC	vehicle	2.02355
	GC	vehicle	2.24139
	GC	vehicle	2.59821
	GC	vehicle	2.22266
	GC	vehicle	2.35068
	GC	vehicle	3.06127
	GC	vehicle	2.14955
	GC	vehicle	3.12372
	GC	vehicle	2.66411
	placebo	1,25 VD	4.31361
	placebo	1,25 VD	2.3456
	placebo	1,25 VD	3.29661
	placebo	1,25 VD	2.59758
	placebo	1,25 VD	3.62821
	placebo	1,25 VD	3.17036
	placebo	1,25 VD	3.81455
	placebo	1,25 VD	3.75601
	placebo	1,25 VD	3.46613
	placebo	1,25 VD	3.83777
	placebo	1,25 VD	4.10156
	GC	1,25 VD	1.79016
	GC	1,25 VD	1.88833
	GC	1,25 VD	2.99245
	GC	1,25 VD	2.50363
	GC	1,25 VD	2.12698
	GC	1,25 VD	3.99487
	GC	1,25 VD	2.26938
	GC	1,25 VD	3.06912
	GC	1,25 VD	3.41777
	GC	1,25 VD	3.30802
	GC	1,25 VD	2.09082
	GC	1,25 VD	2.445
	placebo	ED	3.07291
	placebo	ED	3.06629
	placebo	ED	3.31703
	placebo	ED	2.59577
	placebo	ED	3.84895
	placebo	ED	3.0005
	placebo	ED	3.25576
	placebo	ED	3.06416
	placebo	ED	4.02636
	placebo	ED	3.26473
	placebo	ED	2.90218
	placebo	ED	3.5824
	GC	ED	1.82991
	GC	ED	2.8352
	GC	ED	2.59891
	GC	ED	3.17061
	GC	ED	4.10805
	GC	ED	2.8383
	GC	ED	2.71272
	GC	ED	2.47844
	GC	ED	3.92892
	GC	ED	3.40262

[truncated: 33 more sheets: Fig 3B, Fig 3D, Fig 3E, Fig 4A, Fig 4B, Fig 4C, Fig 4D, Fig 5A, Fig 5B, Fig 5C, Fig 5D, Fig 5E, Fig 6A-B, Fig 6C, Fig 6D, Fig 6E, Fig 6F, Fig 6G, Fig 6H, Fig 6I …]
